# Supplementary material for: Blood Plasma Quality Control by Plasma Glutathione Status
Source: Antioxidants (Basel). 2021 May 27;10(6):864. doi: 10.3390/antiox10060864 (PMC8226592; doi:10.3390/antiox10060864)
Supplement: Supplementary file 1 [file antioxidants-10-00864-s001.zip]

Archive with 1 entries (1 files):
- antioxidants-1211793-supplementary.xlsx
